# Supplementary material for: The Impact of BRAF Mutation Status on Survival Outcomes and Treatment Patterns among Metastatic Colorectal Cancer Patients in Alberta, Canada
Source: Cancers (Basel). 2023 Dec 8;15(24):5748. doi: 10.3390/cancers15245748 (PMC10741517; doi:10.3390/cancers15245748)
Supplement: Supplementary file 1 [file cancers-15-05748-s001.zip]

Archive with 1 entries (1 files):
- cancers-2699752-supplementary.pdf
